# Supplementary material for: Xenomake: a pipeline for processing and sorting xenograft reads from spatial transcriptomic experiments
Source: Bioinformatics. 2024 Oct 14;40(11):btae608. doi: 10.1093/bioinformatics/btae608 (PMC11583937; doi:10.1093/bioinformatics/btae608)
Supplement: btae608_Supplementary_Data [file btae608_supplementary_data.zip]

Archive with 2 entries (2 files):
- Xenomake.final.supplementary.docx
- combinepdf.supp (1).pdf
